# Supplementary material for: Comparison of Characteristics and Outcomes of Multisystem Inflammatory Syndrome, Kawasaki Disease and Toxic Shock Syndrome in Children
Source: Medicina (Kaunas). 2023 Mar 21;59(3):626. doi: 10.3390/medicina59030626 (PMC10056689; doi:10.3390/medicina59030626)
Supplement: Supplementary file 1 [file medicina-59-00626-s001.zip]

Archive with 2 entries (2 files):
- Supplementary Material 1..pdf
- Supplementary Material 2..pdf
